# Supplementary material for: Exploiting historical agronomic data to develop genomic prediction strategies for early clonal selection in the Louisiana sugarcane variety development program
Source: Plant Genome. 2024 Dec 30;18(1):e20545. doi: 10.1002/tpg2.20545 (PMC11685804; doi:10.1002/tpg2.20545)
Supplement: Supplementary file 1 — Table S1. Summary statistics for six cane and sugar yield traits at different selection stages (2, 3, 4, and 5) SY, sugar yield (Mg ha−1); TRS, theoretical recoverable sugar (kg Mg−1); CY, cane yield (Mg ha−1); NS, number of stalks ha−1; SW, stalk weight (kg); P, plant cane; R, ratoon; R1, first ratoon; R2, second ratoon; H, heavy soil; L, light soil. Table S2. Correlation among six cane and sugar yield traits at different selection stages (2, 3, 4, and 5) SY, sugar yield (Mg ha−1); TRS, theoretical recoverable sugar (kg Mg−1); CY (Mg ha−1), cane yield (Mg ha−1); NS, number of stalks ha−1; SW, stalk weight (kg); Fiber, fiber (%); S, stage; P, plant cane; R, ratoon; H, heavy soil; L, light soil. Table S3. Narrow‐sense and broad‐sense heritability (H2) of six cane and sugar yield traits SY, sugar yield (Mg ha−1); TRS, theoretical recoverable sugar (kg Mg−1); CY (Mg ha−1), cane yield (Mg ha−1); NS, number of stalks ha−1; SW, stalk weight (kg); Fiber, fiber (%); S, stage; P, plant cane; R, ratoon; H, heavy soil; L, light soil. h2_p, narrow‐sense heritability (pedigree); h2_m, narrow‐sense heritability (marker); H2, broad‐sense heritability; SE, standard error. Table S4. Predictive ability of six cane and sugar yield traits at stage 2 in plant cane crop under light soil (S2PL) SY, sugar yield (Mg ha−1); TRS, theoretical recoverable sugar (kg Mg−1); CY (Mg ha−1), cane yield (Mg ha−1); NS, number of stalks ha−1; SW, stalk weight (kg); Fiber, fiber (%); PA, predictive ability; TCI, top coincidence index; BCI, bottom coincidence index. Table S5. Predictive ability of six cane and sugar yield traits in stage 2 plant cane crop under heavy soil (S2PH) SY, sugar yield (Mg ha−1); TRS, theoretical recoverable sugar (kg Mg−1); CY (Mg ha−1), cane yield (Mg ha−1); NS, number of stalks ha−1; SW, stalk weight (kg); Fiber, fiber (%); PA, predictive ability; TCI, top coincidence index; BCI, bottom coincidence index. Table S6. Predictive ability of six cane and sugar yield traits in stage [file TPG2-18-e20545-s001.xlsx]

## Sheet: Table S1
Table S1. Summary statistics for six cane and sugar yield traits at different selection stages (2, 3, 4, and 5)
	Data	SY						TRS						CY						NS						SW						Fiber
		Average	Min		Max		SD	Average	Min		Max		SD	Average	Min		Max		SD	Average	Min		Max		SD	Average	Min		Max		SD	Average	Min		Max		SD
Stage 2	S2	12.3406	6.42609	HO95.988	20.3375	HOCP09.814	2.41585	104.275	77.5575	HO09.853	121.273	HOL15.993	7.49839	115.076	59.8533	HO95.988	189.506	HOCP09.814	21.2645	107475	57185	HO95.988	167250	HO09.840	18345.4	0.966009	0.619763	L09.129	1.41525	L15.312	0.151713	12.2003	9.43251	HOCP13.758	14.9306	L09.129	0.96004
	P	14.39	5.9	HO95.988	20.06	HOL15.501	2.51	104.09	83.79	HO09.853	120.95	HOL15.993	7.39	113.98	50.02	HO95.988	181.7	HOCP17.707	22.17	107463	57848	HO16.600	181437	HO09.840	20773	0.98	0.42	L09.129	1.52	HOCP15.996	0.216	12.15	9.37	HOCP13.758	15.07	L09.129	0.95
	PH	10.7341	7.39678	L14.271	16.7865	L12.227	2.0544	95.7792	83.6872	L11.172	113.948	L14.285	6.6211	114.025	73.1	L15.337	177.65	L13.251	22.025	96471.3	73734.5	L15.312	158812	L13.246	17115.7	1.1025	0.8505	L15.337	1.809	L12.227	0.1755	11.36	8.57	L15.320	13.42	L12.227	1.02
	PL	16.6497	10.9573	HO11.519	23.5444	HOCP17.707	2.53867	117.411	95.1484	HO15.938	133.646	HO16.600	7.42091	142	97.625	HO16.609	206.1	HOCP17.707	21.075	105990	68807	HO16.600	150130	HO15.943	16532.4	1.224	0.864	HOCP17.705	1.728	HO15.963	0.189	9.92	7.59	HO15.965	12.72	HOCP13.775	1.15
	R	11.52	6.45	HO95.988	21.47	Ho17.722	2.6	103.41	79.3	HO09.853	123.23	HOCP14.897	8.06	110.87	64.02	L11.187	221.4	Ho17.722	22.26	112448	67197	HO95.988	172917	HO09.840	20396	0.95	0.5	HOL14.841	1.43	Ho17.722	0.171	12.13	8.78	HOCP13.758	14.75	L09.129	1.02
	R1H	8.11054	5.09109	L16.372	13.7074	L15.312	1.666	93.0994	72.7826	L17.434	112.217	L13.246	7.87853	89.45	60.2	HOCP00.950	136.325	L15.312	18.1	98272.8	60050.8	L16.386	141726	L16.377	18406.4	0.8325	0.6255	L14.271	1.377	L15.312	0.162	11.65	9.15	L15.328	14.03	L14.271	1.08
	R1L	13.7008	8.77773	HO16.636	23.9761	HOL15.501	2.82987	103.794	81.1188	HO16.601	125.537	HOCP14.897	8.36089	131.85	90.175	HO16.617	233.075	HO17.722	24.9	122172	84452.8	HO16.600	176411	HO12.615	19892.7	0.981	0.6615	HO11.528	1.431	HO17.722	0.171	12.2	9.39	HOCP14.855	14.19	HO15.972	0.94
	R2H	8.52238	1.89507	L14.264	16.4336	L17.406	3.30436	105.031	78.876	L10.147	115.23	L15.317	6.42321	81.1	19.7	L14.282	152.075	L15.317	30.025	93827.7	9455.85	L14.282	165424	L15.306	29042.7	0.765	0.531	L14.265	1.161	L09.112	0.144	12.01	9.52	L13.243	15.01	L09.129	1.17
	R2L	15.4148	9.31831	HOCP14.855	24.593	HOCP14.878	3.09577	115.601	89.121	HO09.853	135.217	HOCP14.897	8.63711	133.65	83.325	HOCP14.855	212.575	HOCP14.878	25.6	134059	77077.9	HO15.916	180674	HO12.615	22755.8	0.909	0.549	HOL14.841	1.512	HOCP15.996	0.171	11.75	11.73	HOCP15.996	12.66	L99.226	0.12
	RH	8.00047	4.76543	HO95.988	15.5523	L17.406	2.13068	98.2199	81.5434	L09.118	111.775	L11.187	7.1117	80.975	47.1	L11.187	156.4	L17.406	20.625	94260.7	56483.1	L16.386	138158	L16.377	20162	0.7785	0.495	L09.129	1.242	L15.312	0.1395	11.81	9.7	L09.117	14.42	L09.129	1.05
	RL	14.2558	9.98816	HO16.636	22.7333	HOL15.501	2.46288	107.265	80.6735	HO16.601	128.485	HOCP14.897	8.29493	133.95	96.925	HOCP13.758	233.575	HO17.722	21.475	126199	90821.6	HO17.760	177872	HO09.840	18987.5	0.9585	0.6075	HOL14.841	1.4895	HOCP15.996	0.162	12.82	9.24	HOCP13.758	15.48	HOCP11.536	1.05
Stage 3	S3	10.32	4.60336	L14.270	15.6311	HO15.916	1.95931	108.253	73.8689	HO11.9405	122.696	HOCP17.701	6.92134	96.0399	46.496	L14.270	165.97	HO17.722	16.4514	86082	47077	L09.118	122725	HO15.916	12355.5	0.876854	0.539727	L09.118	1.44231	L15.312	0.155861	11.625	7.60453	HO17.722	15.6	L14.270	1.49242
	P	11.73	6.13	HO11.9405	17.43	HO15.971	1.98	108.01	69.9	HO11.9405	127.77	HOCP17.701	6.62	109.04	61.21	L14.270	176.6	HO17.722	16.61	81475	42033	L09.118	110946	44378.6	10613	1.1	0.68	HOCP09.803	1.58	L15.312	0.162	11.48	8.51	L09.129	14.51	HO09.831	1.15
	PH	11.348	5.36436	HO11.9405	16.6535	HO15.962	2.04325	111.429	72.5229	HO11.9405	129.862	HOCP17.701	6.61285	102.575	49.575	L13.246	173.95	HO17.722	17.575	81590.9	41681.4	L13.246	115578	HO15.972	11442.5	1.0305	0.657	L15.328	1.4985	L17.394	0.162	12.15	8.66	HO16.600	14.78	L11.172	1.52
	PL	12.2037	6.08192	HO16.617	19.2841	HO15.971	2.45149	106.614	89.2364	HO16.641	126.663	HOCP17.701	6.7489	115.05	62.925	L14.270	170.8	HO15.971	20.15	81600.4	42531.3	L09.118	111445	HO09.827	12811.8	1.0755	0.6885	L15.337	1.7685	HOCP15.996	0.171	11.66	8.97	L16.372	14.39	L12.218	0.95
	R	10.04	6.26	L09.117	15.5	HO15.916	1.79	108.03	92.59	LCP85.384	122.65	HOCP09.803	6.05	92.98	54.72	HOCP12.647	140.7	HOCP09.814	15.18	89533	60775	L11.172	136151	HO09.9401	13311	0.88	0.51	HOCP12.647	1.13	L16.386	0.1215	11.61	8.71	HO16.647	14.1	HOCP09.804	1.07
	R1H	9.94225	4.53478	L15.320	16.223	L09.112	2.03152	113.948	93.6766	L13.257	131.136	HOCP17.701	6.55926	88.625	44.775	L11.172	161.125	L09.112	17.725	84835	43106.4	L11.172	128153	L14.273	14667.9	0.8415	0.5175	HOCP14.829	1.5615	L09.112	0.135	10.99	9.27	HOL15.508	13.46	L09.099	1.03
	R1L	12.1211	6.37924	HOCP12.647	21.3429	HO15.916	2.33945	109.157	91.7678	HO09.9401	126.209	HOL15.501	6.72829	111.125	50.5	HOCP12.647	175.3	HO15.916	20.2	90337.6	48106.6	L14.288	139980	HO09.840	15528.6	0.9495	0.594	HOCP12.647	1.3005	L16.386	0.1395	11.18	9.19	L16.372	13.6	L12.227	1.05
	R2H	8.92414	4.03178	L11.172	12.5016	HOL15.508	1.69573	108.626	93.0953	HO09.840	126.972	HO16.600	6.32839	82.375	40.375	L11.172	110.225	HO08.717	15.3	94817.9	45451.9	L11.172	166679	HO08.717	18155.2	0.7335	0.486	HO09.840	0.963	L14.267	0.1035	11.12	9.8	HOL15.508	13.96	L99.233	1.13
	R2L	11.2214	5.27921	L08.088	18.0874	HO14.864	2.25622	106.016	89.7765	L07.057	120.821	HOCP17.701	6.73241	105.55	60.225	L08.088	161.325	HO14.864	18.875	98136.8	60479.1	L08.088	153600	HO14.864	16499.8	0.837	0.5535	HOCP13.775	1.098	L09.112	0.1215	11.34	9.75	HOL15.508	14.2	HOCP09.804	1.11
	RH	9.09073	3.50916	HOL08.723	14.0054	L09.112	1.99507	110.493	88.919	LCP85.384	123.768	HOCP17.701	6.55926	82.7	36.575	LCP85.384	150.4	L09.099	18.05	88241.1	47545.4	L11.172	133514	L09.099	15149.9	0.7515	0.423	HOCP14.829	1.296	L09.112	0.1305	12.35	9.42	HO16.647	14.18	HO08.709	1.09
	RL	10.8418	5.78216	HO16.609	21.1209	HO15.916	2.46401	107.261	87.6368	HO95.988	124.684	HOL15.501	6.96741	100.85	42.125	HOCP12.647	173.05	HO15.916	20.85	89150.6	41541.6	HO16.627	136210	HO09.9401	15565.4	0.8505	0.4905	HOCP12.647	1.215	HOCP15.548	0.1395	12.09	9.43	HO16.647	14.06	L12.227	0.96
Stage 4	S4	8.51885	4.22361	L13.243	11.8577	HOCP09.814	1.29295	103.58	87.2367	L09.099	118.249	HOL15.993	6.41127	82.521	51.1849	L13.243	111.431	HOCP09.814	11.2854	66917	34576.8	L13.243	102456	HO09.840	12845.4	0.87287	0.614026	HO09.840	1.20087	L16.386	0.122674	12.1821	6.96919	HOCP96.540	18.0185	L13.243	1.5561
	P	10.4753	6.83479	L13.243	14.4699	HOCP09.814	1.4007	108.107	92.4493	L09.099	124.46	HO11.512	5.39574	96.6687	66.8731	L14.274	129.952	HOCP09.814	12.2141	61910.1	27466.3	L13.243	109581	HO09.840	13384.4	1.05051	0.69125	HO09.840	1.46618	HO11.573	0.141488	11.9427	8.71582	HOL14.841	15.5165	L14.282	1.23017
	PH	10.3801	5.5619	HO16.680	14.3216	HO11.556	1.56973	107.813	94.4929	L09.099	126.605	HO11.512	6.90557	96.275	56.55	L09.099	122.675	HO11.512	13.425	61047.6	15938.6	HO16.680	97524.3	L15.306	16657.1	1.1205	0.837	HO09.840	1.638	HOCP15.987	0.18	11.93	9.46	HOL15.508	14.67	L99.233	1.16
	PL	10.7463	6.79727	L13.243	17.4679	HOCP14.885	1.79679	109.166	91.7513	L09.099	124.086	HOL15.508	5.82129	98.25	66.225	L14.274	150.275	HOCP09.814	15.175	63501.5	26449.9	L13.243	117848	HO09.840	16198	1.0125	0.6075	HO09.840	1.53	HO11.573	0.1485	12.26	9.2	HO16.647	15.83	L14.273	1.13
	R	8.20592	6.4331	L11.172	10.6133	HOCP14.885	1.0607	101.923	87.1675	L07.057	116.641	L15.317	6.24232	80.716	58.2674	L15.317	111.233	L14.282	9.57348	68825.5	36523.2	L13.257	99680.8	HO09.840	13494.6	0.819482	0.579655	HO09.840	1.04306	HO16.600	0.101297	11.8815	8.97722	L99.226	14.499	L11.187	1.18431
	R1H	8.84623	6.14611	L15.317	11.6099	HOCP14.885	1.29538	108.102	96.8387	HO11.515	125.224	L15.317	6.81075	82.325	42.225	L15.317	106.05	HO11.532	13	72859.7	32470.1	L15.317	119012	HO09.840	18016.2	0.882	0.6435	HO12.615	1.2915	HO16.600	0.1395	12.06	8.79	HO16.600	14.67	HO13.708	1.47
	R1L	10.0832	6.76683	L11.172	14.092	HOCP13.758	1.58815	106.115	91.203	L09.099	124.436	HOL15.508	6.95504	95.05	64.6	L11.168	123.95	L08.090	13.1	69418.6	41490.5	L15.317	94866.7	HOCP14.802	14023	0.9135	0.6075	HO09.840	1.188	HO11.573	0.1215	12.08	9.69	HO16.600	15.24	HOCP14.802	1.34
	R2H	7.23602	4.52096	L10.147	9.92624	HO13.739	1.13955	98.1374	82.8998	L99.233	119.975	L15.306	8.5794	74.5	52.8	L10.147	97.35	L15.306	10.375	68346.2	41108.3	L10.147	94125.8	L15.306	14010.1	0.756	0.5535	HO12.615	0.963	L99.226	0.1035	11.74	9.85	HOCP14.885	14.97	L99.233	1.06
	R2L	8.93673	7.09605	LCP85.384	12.6048	HOCP14.885	1.33776	102.305	92.9345	L09.112	117.7	HOCP00.950	6.18821	87.95	76.025	L11.183	116.55	HOCP14.885	10.525	74639.7	46773.7	HO11.573	111424	HO12.615	16233.6	0.81	0.5355	HO09.840	0.9945	HO07.613	0.117	12.22	10.75	HOCP13.758	14.37	L99.233	0.88
	RH	7.44889	3.91688	L10.147	10.175	L11.183	1.3715	99.5968	86.6391	L99.233	118.025	L15.317	7.25188	74.975	34.425	L15.317	102.55	HO11.532	12.825	69567.3	30620.5	L15.317	114796	HO15.971	17240.6	0.801	0.6165	HO09.840	1.2105	HO16.600	0.1215	12.27	7.85	HO16.600	14.94	L99.233	1.51
	RL	8.72182	6.42594	HO11.512	12.7257	HOCP14.885	1.4064	103.959	89.3766	L07.057	121.179	HOCP14.885	6.65408	84.375	60.125	HO11.512	114.25	L14.282	12.25	69174.9	36598.5	L13.257	99612.5	HO09.840	15181.3	0.828	0.5625	HO09.840	1.0665	HO11.573	0.108	12.26	9.04	HO16.600	15.03	HOCP14.802	1.28
Stage 5	S5	7.68833	5.88652	LCP85.384	9.72306	9433.62	0.815833	111.14	97.677	L09.112	129.232	HO16.600	5.96767	69.318	57.8162	LCP85.384	83.6177	HO16.608	6.14981	73450.3	57734	L99.226	101542	HO12.615	9827.65	0.876909	0.593747	HO09.840	1.26167	HO16.600	0.13879	10.6308	7.37493	HO11.573	13.131	HOCP09.804	1.24207
	P	9.58069	8.27843	HO11.515	11.0397	HOCP14.885	0.661368	115.846	102.532	L09.112	129.39	HO16.600	5.17624	82.7738	71.1592	L08.090	94.0848	HO16.608	5.74426	70425.1	55863.7	L99.226	93794.8	HO09.840	8863.68	1.09805	0.776267	HO09.840	1.46	HO16.600	0.156576	8.25667	7.48115	HO16.600	9.45384	HOCP09.804	0.865687
	PH	9.14979	7.64156	HO11.515	10.7465	HOCP13.758	0.647928	116.467	105.36	L09.112	130.649	HO16.600	5.39253	78.9262	68.9561	HO11.515	90.4584	HOCP13.758	5.4829	68048.9	55152.8	L99.226	90797.1	HO09.840	8994.95	1.0755	0.7695	HO09.840	1.422	HO16.600	0.1665	9.18	7.07	HO16.600	12.27	HOCP09.804	0.8
	PL	9.96333	8.60935	L08.090	11.738	HO16.608	0.761609	115.671	100.549	L09.112	128.696	HO16.600	5.31377	86.1979	72.8688	L08.090	102.443	HO16.608	6.57691	72546.9	56510.3	L99.226	96656	HO09.840	9497.17	1.11788	0.778882	HO09.840	1.49415	HO16.600	0.159193	8.2966	6.26274	HO16.600	11.1203	HOCP09.804	0.710361
	R	7.07704	5.42703	LCP85.384	8.35172	HOL15.508	0.740683	109.313	98.4251	L09.112	118.35	HOCP00.950	4.76117	64.902	53.8892	LCP85.384	75.0547	L01.299	5.76906	75660	58929.6	L99.226	104898	HO12.615	11348.2	0.794203	0.562147	HO09.840	1.00558	L99.226	0.101841	12.0466	9.73792	HO11.573	14.8652	HO07.613	1.10221
	R1H	7.73772	6.21014	HOCP13.758	8.53577	L15.306	0.658039	118.046	109.928	L99.233	125.784	HOCP00.950	4.28764	66	53	HOCP13.758	73.975	HO12.615	5.275	72593.3	59223.1	HOCP13.758	97388.2	HO12.615	10001.5	0.8415	0.6075	HO09.840	1.107	HO11.573	0.117	11.92	10.19	L14.267	14.05	HO12.615	0.92
	R1L	9.56864	8.18658	HOCP96.540	10.8106	HOCP14.885	0.681523	119.889	113.144	L99.233	126.156	HOCP00.950	3.78653	80.1152	71.625	HOCP00.950	88.6835	HO12.615	5.2374	78360.3	59411.3	L99.226	101612	HO12.615	11175.4	0.946947	0.702	HO09.840	1.20204	L99.226	0.120862	9.58377	8.06	HOCP96.540	12.2801	HOCP09.804	0.892821
	R2H	6.78464	5.45269	HO11.573	8.2291	HOCP14.885	0.778814	115.89	106.935	L09.112	125.925	HOCP00.950	4.65868	59.025	49.475	L97.128	69.95	HOCP14.885	6.35	74063.6	56728.6	HO12.630	106088	HO12.615	12254	0.729	0.5715	HO09.840	0.9	L99.226	0.09	12.15	11.27	L15.306	13.64	HOCP09.804	0.47
	R2L	8.0922	6.46638	HOCP96.540	10.0469	HOCP14.885	0.908309	112.039	101.209	L09.112	122.28	HOL15.508	5.34718	72.575	59.475	HO07.613	86.125	HOCP14.885	6.875	79694	60631.9	L99.226	106368	HO09.840	12675	0.846	0.567	HO09.840	1.053	L09.112	0.1125	13.59	11.67	L01.283	14.55	L09.112	1.09
	RH	6.97547	5.41506	HOCP13.758	8.07478	HO12.615	0.751264	115.369	102.394	L09.112	124.889	HOCP00.950	4.99205	60.8092	47.8751	HOCP13.758	71.4256	HO12.615	6.15306	73351.4	57882.3	L97.128	103489	HO12.615	11505.6	0.763736	0.557984	HO09.840	0.970044	HO11.573	0.102778	12.2999	8.7197	HO11.573	14.9901	HOCP13.758	1.40894
	RL	7.70441	5.91931	LCP85.384	9.24785	HOL15.508	0.849254	108.798	99.1504	L09.112	118.193	HOL15.508	5.12937	70.6551	59.1823	LCP85.384	81.3703	L01.299	6.4859	77748.1	58715.1	L99.226	105834	HO12.615	12285.9	0.839737	0.579897	HO09.840	1.06278	L99.226	0.109323	11.208	8.14962	HO11.573	13.5661	LCP85.384	1.2951
SY, sugar yield ( Mg ha-1); TRS, theoretical recoverable sugar; CY (kg Mg-1), cane yield( Mg ha-1); NS, number of stalks (ha-1); SW, stem weight (kg); P, plant cane; R, ratoon; R1, first ratoon; R2, second ratoon; H, heavy soil; L, light soil.

## Sheet: Table S2
Table S2. Correlation among six traits at different selection stages (2, 3, 4, and 5)
1. S2PH	SY	TRS	CY	NS	SW	Fiber		5. S3PH	SY	TRS	CY	NS	SW	Fiber		9. S4PH	SY	TRS	CY	NS	SW	Fiber		13. S5PH	SY	TRS	CY	NS	SW	Fiber
SY	1							SY	1							SY	1							SY	1
TRS	0.03	1						TRS	0.34**	1						TRS	0.44**	1						TRS	0.37*	1
CY	0.84**	-0.17	1					CY	0.93**	0.01	1					CY	0.90**	0.03	1					CY	0.76**	-0.32*	1
NS	0.32**	-0.19	0.61**	1				NS	0.53**	0.02	0.54**	1				NS	0.59**	0.05	0.66**	1				NS	0.04	-0.01	0.05	1
MSW	0.68**	0.01	0.59**	-0.2	1			MSW	0.60**	0	0.67**	-0.24**	1			MSW	-0.09	0.01	-0.13	-0.74*	1			MSW	0.40**	0	0.40**	-0.77**	1
FIBER	0.09	0.09	-0.08	-0.32**	0.25*	1		FIBER	-0.09	-0.12*	-0.02	-0.07	0.07	1		FIBER	0.13	-0.18	0.22*	0.04	-0.09	1		FIBER	0.14	-0.12	0.22	0.47**	-0.47**	1
2. S2PL	SY	TRS	CY	NS	SW	Fiber		6. S3PL	SY	TRS	CY	NS	SW	Fiber		10. S4PL	SY	TRS	CY	NS	MSW	Fiber		14. S5PL	SY	TRS	CY	NS	SW	Fiber
SY	1							SY	1							SY	1							SY	1
TRS	0.27**	1						TRS	0.47**	1						TRS	0.37**	1						TRS	0.31*	1
CY	0.91**	-0.15*	1					CY	0.95**	0.19**	1					CY	0.94**	0.04	1					CY	0.82**	-0.30*	1
NS	0.49**	0.01	0.49**	1				NS	0.52**	0.20**	0.53**	1				NS	0.56**	0.01	0.61**	1				NS	0.04	-0.09	0.1	1
MSW	0.39**	-0.15*	0.47**	-0.53**	1			MSW	0.57**	0.01	0.63**	-0.28**	1			MSW	0.23*	0.06	0.23*	-0.56**	1			MSW	0.43**	0.07	0.38*	-0.77**	1
FIBER	-0.03	-0.27**	0.08	0.01	0.09	1		FIBER	-0.1	-0.11*	-0.06	-0.08	0.05	1		FIBER	0.25**	-0.06	0.28**	0.05	-0.04	1		FIBER	0.11	-0.2	0.23	0.50**	-0.50**	1
3. S2SH	SY	TRS	CY	NS	SW	Fiber		7. S3RH	SY	TRS	CY	NS	SW	Fiber		11. S4RH	SY	TRS	CY	NS	SW	Fiber		15. S5RH	SY	TRS	CY	NS	SW	Fiber
SY	1							SY	1							SY	1							SY	1
TRS	0.2	1						TRS	0.40**	1						TRS	0.30*	1						TRS	0.35*	1
CY	0.97**	-0.02	1					CY	0.95**	0.12	1					CY	0.90**	-0.13	1					CY	0.93**	-0.01	1
NS	0.69**	0.07	0.68**	1				NS	0.56**	0.04	0.60**	1				NS	0.71**	0.02	0.74**	1				NS	0.39*	-0.06	0.45*	1
MSW	0.51**	-0.12	0.56**	-0.18	1			MSW	0.62**	0.09	0.65**	-0.17*	1			MSW	0.06	0.21	-0.06	-0.47**	1			MSW	0.12	-0.09	0.16	-0.70**	1
FIBER	0.09	-0.01	0.06	0.12	-0.05	1		FIBER	0.0171456	-0.01	0.02	0.14	-0.15*	1		FIBER	-0.22	-0.24	-0.11	0.03	-0.69**	1		FIBER	0.52**	0.24	0.45*	0.66**	-0.53**	1
4. S2SL	SY	TRS	CY	NS	SW	Fiber		8. S3RL	SY	TRS	CY	NS	SW	Fiber		12. S4R	SY	TRS	CY	NS	SW	Fiber		16. S5RL	SY	TRS	CY	NS	SW	Fiber
SY	1							SY	1							SY	1							SY	1
TRS	0.35**	1						TRS	0.32**	1						TRS	0.46**	1						TRS	0.56**	1
CY	0.89**	-0.1	1					CY	0.94**	0.01	1					CY	0.88**	0.01	1					CY	0.92**	0.2	1
NS	0.43**	0.06	0.42**	1				NS	0.48**	-0.07	0.55**	1				NS	0.51**	-0.03	0.61**	1				NS	0.34*	-0.05	0.46**	1
MSW	0.46**	-0.13	0.56**	-0.50**	1			MSW	0.59**	0.001	0.62**	-0.27**	1			MSW	0.16	0.1	0.11	-0.63**	1			MSW	-0.06	-0.08	-0.06	-0.83**	1
FIBER	0	-0.06	0.03	-0.03	0.09	1		FIBER	0.09	0.19*	0.02	-0.01	0.00343353	1		FIBER	-0.1	-0.28*	0.05	-0.01	-0.23	1		FIBER	0.55**	0.23	0.56**	0.68**	-0.54**	1
SY, sugar yield ( Mg ha−1); TRS, theoretical recoverable sugar (kg Mg-1); CY, cane yield( Mg ha −1); NS, number of stalks (ha-1); SW, stem weight (kg); Fiber (%); S, stage; P, plant cane; R, ratoon; H, heavy soil; L, light soil.

## Sheet: Table S3
Table S3. Narrow-sense and broad-sense heritability of six cane and sugar yield traits
		SY						TRS						CY						NS						SW						Fiber
	Data	h2_p	SE	h2_m	SE	H2	SE	h2_p	SE	h2_m	SE	H2	SE	h2_p	SE	h2_m	SE	H2	SE	h2_p	SE	h2_m	SE	H2	SE	h2_p	SE	h2_m	SE	H2	SE	h2_p	SE	h2_m	SE	H2	SE
Stage 2	S2	0.12	0.06	0.08	0.03	0.391528	0.0658486	0.215887	0.0191989	0.229134	0.0576728	0.351382	0.0668446	0.04	0.01	0.02	0.01	0.404494	0.06	0.13	0.02	0.07	0.01	0.533627	0.05	0.31	0.05	0.18	0.07	0.636113	0.04	0.31	0.05	0.18	0.05	0.675721	0.04
	P	0.0958407	0	0.399081	0.01	0.786052	0.12	0.633366	0.0855308	0.69293	0.0654411	0.864237	0.0364824	0.0958407	0.01	0.277387	0.01	0.674798	0.1	0.0958407	0	0.336693	0.03	0.690429	0.1	0.417734	0.1	0.543996	0.1	0.762939	0.13	0.478836	0.125074	0.491169	0.115255	0.718279	0.096577
	PH	0.0987018	0.01	0.35959	0.166578	0.606805	0.179206	0.29	0.01	0.66	0.05	0.68	0.15	0.0987018	0.02	0.399658	0.05	0.721777	0.12	0.0862472	0.01	0.299055	0.03	0.593769	0.1	0.455383	0.03	0.568171	0.06	0.596546	0.1	0.05	0	0.17	0.03	0.31	0.06
	PL	0.0919357	0.01	0.0990306	0.01	0.24008	0.09	0.0435662	0	0.0919357	0.02	0.105159	0.04	0.0919357	0.01	0.105994	0.04	0.24533	0.09	0.0847908	0.03	0.0919357	0.05	0.205159	0	0.0919357	0.01	0.132893	0.05	0.38207	0.12	0.0396715	0	0.090593	0.02	0.191936	0.04
	R	0.136	0.07	0.29	0.1	0.434	0.08	0.486	0.06	0.69	0.07	0.714	0.08	0.17	0.06	0.23	0.07	0.463	0.09	0.351	0.7	0.57	0.7	0.603	0.07	0.391	0.07	0.652	0.07	0.67	0.06	0.596	0.09	0.73	0.07	0.794	0.08
	R1H	0.01	0	0.01	0	0.0100011	0	0.176435	0.02	0.392091	0.1	0.754781	0.11	0	0	0	0	0.0100002	0	0.162233	0.01	0.267673	0.01	0.331976	0.03	0.0327105	0	0.32459	0.03	0.311763	0.03	0.3	0.08	0.37	0.04	0.57	0.05
	R1L	0.0528814	0	0.143575	0.01	0.187315	0.02	0.190179	0.05	0.258573	0.02	0.458894	0.12	0.0527191	0.01	0.157268	0.02	0.221019	0.06	0.148484	0.06	0.241664	0.1	0.469658	0.13	0.10319	0.03	0.274556	0.1	0.606136	0.14	9.85277e-08	0	0.282029	0.03	0.438396	0.16
	R2L	0.01	0	0.205707	0.05	0.3792	0.1	0.0989442	0.03	0.180818	0.06	0.326938	0.1	0.0415719	0	0.188245	0.05	0.232241	0.06	0.24035	0.08	0.293821	0.02	0.663291	0.03	0.275378	0.02	0.311316	0.02	0.829613	0.08	0.0277778	0	0.0866248	0	0.294349	0.01
	R2H	0.01	0	0.01	0	0.01	0	0.01	0	0.01	0	0.01	0	0.01	0	0.01	0	0.01	0	0.163416	0	0.169639	0	0.416757	0.02	0	0	0.0826198	0	0.175694	0.01	0	0	0.0791432	0	0.0944688	0.01
	RH	0.01	0	0.01	0	0.012428	0	4.93051e-07	0	3.82706e-07	0	0.182974	0.01	0.0906351	0	0.107145	0	0.257101	0.009	0.130483	0.01	0.166093	0.015	0.346997	0.018	0.299382	0.05	0.566244	0.05	0.660672	0.06	0.299382	0.12	0.566244	0.12	0.93669	0.12
	RL	0.0860539	0.07	0.31	0.09	0.46	0.14	0.250545	0.02	0.476561	0.03	0.505417	0.08	0.161929	0.05	0.353193	0.11	0.541889	0.12	0.430699	0.07	0.564793	0.08	0.690871	0.1	0.464676	0.07	0.578496	0.07	0.749919	0.12	0.464676	0.07	0.708692	0.12	0.749919	0.19
Stage 3	S3	0.14358	0.02	0.319306	0.04	0.582806	0.05	0.259307	0.02	0.469224	0.04	0.679357	0.04	0.149865	0.02	0.322408	0.04	0.556593	0.06	0.267652	0.01	0.481411	0.03	0.645124	0.04	0.198571	0.02	0.454271	0.04	0.839496	0.06	0.0319283	0	0.0857135	0	0.154184	0.04
	P	0.289124	0	0.491163	0.03	0.571564	0.04	0.43344	0	0.652237	0.04	0.709471	0.03	0.292552	0.03	0.496661	0.03	0.575291	0.04	0.321773	0.03	0.518768	0.03	0.570891	0.04	0.620446	0.02	0.782678	0.03	0.819324	0.04	0.574361	0.04	0.741572	0.04	0.792864	0.02
	PH	0.184519	0.04	0.377355	0.05	0.609787	0.05	0.177409	0.04	0.292473	0.04	0.678075	0.04	0.205819	0.04	0.409749	0.04	0.652755	0.04	0.0869622	0.04	0.198204	0.04	0.61983	0.04	0.49522	0.03	0.693146	0.02	0.820944	0.02	1.28479e-09	0	0.0103614	0	0.0644146	0
	PL	0.234413	0.04	0.429411	0.04	0.534683	0.05	0.1713	0.04	0.265125	0.04	0.547921	0.05	0.22147	0.04	0.412365	0.04	0.494323	0.05	0.0601366	0.04	0.131536	0.04	0.510829	0.05	0.444501	0.03	0.650129	0.03	0.775271	0.03	0.0148277	0	0.0120879	0	0.314104	0.03
	R	0.201893	0.04	0.392049	0.05	0.513709	0.05	0.276616	0.04	0.468567	0.05	0.59504	0.04	0.184095	0.04	0.373008	0.04	0.483739	0.05	0.307764	0.04	0.507543	0.05	0.597846	0.04	0.48693	0.04	0.688745	0.03	0.768775	0.03	0.0825214	0.03	0.199032	0.06	0.269917	0.07
	R1H	0.105657	0.03	0.238629	0.06	0.423463	0.08	0.194739	0.04	0.369884	0.06	0.729654	0.04	0.0827199	0.03	0.189286	0.06	0.397836	0.09	0.0971948	0.05	0.213429	0.06	0.590157	0.04	0.34153	0.05	0.558324	0.06	0.737594	0.04	0.0144489	0	0.0119785	0	0.200145	0
	R1L	0.137407	0.03	0.299654	0.06	0.474522	0.07	0.181825	0.04	0.348893	0.06	0.660848	0.05	0.141258	0.04	0.306649	0.06	0.442174	0.07	0.0918354	0.02	0.197688	0.04	0.630575	0.05	0.410197	0.05	0.61857	0.05	0.752447	0.03	0.0116587	0	0.0145364	0	0.0517538	0
	R2L	0.0953614	0.05	0.202322	0.08	0.366401	0.06	0.137846	0.06	0.270929	0.07	0.519005	0.02	0.0629396	0.01	0.150791	0.02	0.296766	0.04	0.153802	0.03	0.30098	0.05	0.611955	0.04	0.266439	0.06	0.463357	0.06	0.674502	0.01	0.019689	0	0.0254736	0	0.251756	0.02
	R2H	0.141959	0.04	0.309687	0.07	0.797401	0.1	0.17884	0.04	0.347363	0.07	0.909209	0.09	0.107507	0.03	0.260042	0.06	0.740387	0.1	0.0796325	0.04	0.177747	0.04	0.850474	0.07	0.3833	0.06	0.593961	0.06	0.946517	0.07	0.0165473	0	0.0173211	0	0.492072	0.04
	RH	0.153223	0.03	0.354509	0.06	0.434858	0.07	0.247696	0.03	0.454997	0.05	0.515191	0.06	0.142142	0.03	0.337099	0.1	0.43957	0.07	0.322495	0.02	0.540331	0.04	0.560399	0.05	0.272259	0.06	0.536041	0.07	0.746584	0.03	0.187985	0.06	0.272259	0.07	0.536041	0.04
	RL	0.155537	0.03	0.358518	0.06	0.524243	0.05	0.263368	0.03	0.467173	0.05	0.481984	0.06	0.158257	0.03	0.358186	0.09	0.512612	0.06	0.345016	0.02	0.563325	0.04	0.581639	0.05	0.262903	0.05	0.519646	0.07	0.763113	0.03	0.158079	0.05	0.262903	0.07	0.519646	0.03
Stage 4	S4	0.0275205	0.01	0.0987446	0.02	0.414611	0.08	0.294904	0.05	0.547477	0.05	0.675839	0.07	0.0255701	0.02	0.0692444	0.05	0.395253	0.09	0.301667	0.02	0.523911	0.04	0.596584	0.06	0.224312	0.06	0.483227	0.09	0.759	0.04	0.122085	0.06	0.239731	0.06	0.273414	0.09
	P	0.355307	0.06	0.543223	0	0.668875	0.06	0.558655	0	0.717046	0.04	0.813628	0.03	0.35639	0.06	0.548804	0.07	0.670832	0.06	0.365305	0.06	0.562242	0.07	0.677811	0.06	0.633772	0.04	0.782877	0.03	0.856736	0.02	0.608707	0.04	0.774214	0.03	0.86	0.02
	PH	0.01	0	0.01	0	0.109559	0	0.43545	0.13	0.659342	0.08	0.676302	0.1	0.101301	0.03	0.23119	0.04	0.382409	0.07	0.0459737	0.01	0.114423	0.03	0.430642	0.07	0.481138	0.09	0.700976	0.07	0.742241	0.07	0.0168724	0	0.0524468	0	0.25296	0.01
	PL	0.21747	0.07	0.427051	0.07	0.62727	0.07	0.444325	0.05	0.515895	0.06	0.724486	0.05	0.229677	0.07	0.447753	0.06	0.642806	0.07	0.0808349	0.01	0.188994	0.08	0.588775	0.08	0.5607	0.04	0.743006	0.03	0.849854	0.04	0.0155677	0	0.0147811	0	0.345962	0.06
	R	0.124092	0.03	0.22818	0.05	0.308968	0.09	0.369007	0.08	0.585753	0.07	0.622726	0.07	0.108314	0.07	0.225821	0.11	0.238311	0.09	0.322776	0.08	0.165049	0.07	0.591595	0.07	0.473487	0.04	0.670167	0.07	0.687725	0.06	0.454241	0.08	0.662411	0.05	0.766726	0.07
	R1H	0.01	0	0.01	0	0.01	0	0.263694	0.01	0.479609	0	0.661363	0.02	0.0527799	0	1.84959e-07	0	8.25127e-08	0	0.0857056	0.01	0.196979	0.07	0.501786	0.16	0.282359	0.12	0.516035	0.11	0.573534	0.13	0.0104507	0	0.0138156	0	0.0456356	0
	R1L	0.0976628	0.05	0.24789	0.1	0.536064	0.13	0.280163	0.07	0.486916	0.09	0.797599	0.05	0.0764394	0.04	0.19403	0.09	0.448231	0.14	0.0564383	0.03	0.130419	0.05	0.549647	0.11	0.481133	0.08	0.677743	0.07	0.785456	0.05	0.0130708	0	0.0180995	0	0.126939	0.01
	R2H	0.0403993	0	0.108405	0.04	0.145519	0.04	0.0858341	0.02	0.205332	0.03	0.452518	0.05	0.0450212	0.01	0.158788	0.02	0.146607	0.02	0.0270265	0	0.0755496	0.01	0.209912	0.02	0.31917	0.05	0.569554	0.07	0.555778	0.07	0.01	0	0.01	0	0.05	0
	R2L	0.107947	0.07	0.265839	0.13	0.416104	0.18	0.125114	0.06	0.303398	0.11	0.611723	0.13	0.0839809	0.02	0	0	0.341318	0.08	0.111344	0.05	0.231011	0.09	0.699135	0.1	0.401028	0.1	0.612258	0.1	0.810208	0.06	0.0106259	0	0.0133617	0	0.11	0.01
	RH	0.01	0	0.01	0	0.0547753	0.01	0.11	0	0.28	0	0.587327	0.1	4.56539e-07	0	1.43404e-07	0	0.0476072	0.01	0.301483	0	0.48833	0	0.52337	0.1	0.420562	0	0.616324	0	0.672152	0.1	0.0144569	0	0.0159986	0	0.0273793	0
	RL	0.139643	0.03	0.333754	0.07	0.469337	0.1	0.341061	0.07	0.55925	0.08	0.60284	0.09	0.107969	0.01	0.261972	0.07	0.385355	0.1	0.40208	0.08	0.623035	0.09	0.652362	0.07	0.427709	0.09	0.663718	0.08	0.761974	0.05	0.111301	0.01	0.320486	0.04	0.659246	0.08
Stage 5	S5	0.100266	0.0301202	0.266539	0.0375807	0.654746	0.0559556	0.235676	0.0199749	0.453163	0.0349225	0.765445	0.0417429	0.12537	0.0318007	0.286388	0.0639762	0.62681	0.0759266	0.375973	0.0170332	0.574451	0.0170332	0.758641	0.0170332	0.350683	0.00897229	0.587149	0.0210593	0.804625	0.021682	0.394401	0.0274486	0.575694	0.0385872	0.776021	0.0454174
	P	0.246749	0.05	0.387682	0.07	0.811788	0.04	0.480682	0.06	0.658664	0.06	0.931972	0.02	0.263848	0.05	0.451473	0.07	0.84097	0.04	0.424234	0.07	0.629783	0.06	0.917308	0.02	0.619377	0.06	0.774694	0.04	0.958316	0.01	0.471093	0.1	0.677494	0.05	0.926181	0.03
	PH	0.156381	0.02	0.320082	0.05	0.751005	0.05	0.457877	0.05	0.649372	0.05	0.930291	0.06	0.184783	0.02	0.373262	0.05	0.782756	0.06	0.393597	0.04	0.613312	0.04	0.91137	0.04	0.634756	0.04	0.797579	0.03	0.965062	0.06	0.516833	0.05	0.715671	0.04	0.952512	0.02
	PL	0.229871	0.04	0.38884	0.04	0.849331	0.04	0.469641	0.04	0.661243	0.05	0.943437	0.01	0.254645	0.04	0.457293	0.04	0.877233	0.03	0.421361	0.04	0.630815	0.03	0.940655	0.02	0.618831	0.03	0.779922	0.02	0.965034	0.01	0.466587	0.05	0.678003	0.03	0.935552	0.03
	R	0.164361	0.05	0.267424	0.06	0.83479	0.07	0.159422	0.05	0.347576	0.05	0.900466	0.08	0.180798	0.04	0.33052	0.06	0.813783	0.08	0.427633	0.07	0.621691	0.07	0.925964	0.04	0.458809	0.06	0.646772	0.07	0.939146	0.03	0.423699	0.09	0.569673	0.07	0.91	0.01
	R1H	0.22684	0.05	0.428523	0.06	0.945311	0.02	0.331533	0.04	0.547309	0.05	0.965997	0.01	0.240471	0.05	0.459048	0.06	0.951712	0.02	0.444411	0.05	0.643501	0.04	0.977683	0.01	0.523749	0.06	0.734906	0.06	0.985797	0	0.40213	0.09	0.584356	0.08	0.968352	0.02
	R1L	0.300111	0.04	0.475361	0.06	0.893052	0.03	0.283213	0.05	0.53972	0.06	0.936855	0.02	0.299445	0.05	0.475974	0.06	0.890274	0.03	0.515203	0.04	0.694755	0.03	0.969123	0.01	0.518094	0.04	0.708358	0.03	0.970452	0.01	0.515725	0.08	0.676223	0.06	0.96443	0.02
	R2L	0.377783	0.05	0.564144	0.06	0.894494	0.03	0.396992	0.05	0.644252	0.07	0.928819	0.02	0.366471	0.05	0.538309	0.06	0.87574	0.04	0.523121	0.04	0.732816	0.03	0.949375	0.02	0.479047	0.04	0.69166	0.03	0.949387	0.02	0.457579	0.05	0.618087	0.06	0.923556	0.02
	R2H	0.261392	0.05	0.448985	0.06	0.821066	0.06	0.296678	0.04	0.527136	0.06	0.877282	0.07	0.306762	0.05	0.504897	0.06	0.846204	0.06	0.505196	0.04	0.708027	0.03	0.931564	0.04	0.426302	0.06	0.654358	0.06	0.921547	0.04	0.537276	0.04	0.67745	0.03	0.931656	0.01
	RH	0.12986	0.07	0.293284	0.12	0.788086	0.07	0.232362	0.06	0.434542	0.08	0.851738	0.04	0.155412	0.07	0.328999	0.12	0.83153	0.05	0.447702	0.08	0.643147	0.08	0.934248	0.02	0.324785	0.09	0.561859	0.1	0.952439	0.01	0.383524	0.1	0.549951	0.1	0.900246	0.05
	RL	0.139139	0.06	0.330369	0.11	0.899702	0.03	0.130176	0.05	0.30994	0.1	0.904128	0.03	0.190728	0.07	0.394362	0.1	0.881142	0.04	0.446901	0.08	0.625481	0.08	0.95772	0.01	0.275922	0.08	0.498821	0.1	0.96928	0.01	0.474787	0.1	0.627722	0.09	0.964858	0.01
SY, sugar yield ( Mg ha−1) ; TRS, theoretical recoverable sugar (kg Mg-1) ; CY, cane yield( Mg ha-1) ; NS, number of stalks (ha-1); SW, stem weight (kg); Fiber (%); S, stage; P, plant cane; R, ratoon; H, heavy soil; L, light soil.
h2_p, narrow-sense heritability (pedigree); h2_m, narrow-sense heritability (marker); H2, broad-sense heritability; SE, standard error.

## Sheet: Table S4
Table S4. Predictive ability of six cane and sugar yield traits at stage 2 in plant cane crop under light soil (S2PL)
	SY			TRS			CY			NS			SW			Fiber
	PA	TCI	BCI	PA	TCI	BCI	PA	TCI	BCI	PA	TCI	BCI	PA	TCI	BCI	PA	TCI	BCI
G	0.0826694	0.278091	0.138961	0.0634835	0.205628	0.215201	0.107492	0.407945	0.246465	0.182611	0.154014	0.415404	0.280583	0.251829	0.23141	0.218687	0.336126	0.184717
G+D	0.0802709	0.278091	0.138961	0.0651671	0.17897	0.142738	0.108415	0.278091	0.240272	0.1839	0.127586	0.24186	0.283001	0.219803	0.151116	0.218613	0.349363	0.114006
G+D+GD	0.0802022	0.278091	0.138961	0.0666094	0.205628	0.215201	0.10564	0.407945	0.246465	0.184436	0.154014	0.415404	0.283448	0.251829	0.23141	0.218728	0.336126	0.184717
G+D+GG	0.0669431	0.317617	0.170707	0.0663094	0.205628	0.215201	0.0886057	0.328894	0.246465	0.183547	0.154014	0.415404	0.283502	0.251829	0.23141	0.218592	0.336126	0.184717
G+D+GD+GG	0.0648433	0.278091	0.170707	0.0631611	0.205628	0.215201	0.0885391	0.328894	0.246465	0.18087	0.154014	0.382071	0.283316	0.251829	0.23141	0.218576	0.336126	0.184717
G+H	0.0920607	0.278091	0.132143	0.0691903	0.205628	0.215201	0.117297	0.328894	0.27298	0.18384	0.17897	0.415404	0.273294	0.212303	0.23141	0.225357	0.336126	0.184717
G+D+H	0.092058	0.278091	0.132143	0.0709838	0.24186	0.215201	0.118701	0.328894	0.27298	0.184428	0.17897	0.415404	0.276021	0.212303	0.267642	0.225344	0.336126	0.184717
G+D+GD+H	0.0916811	0.278091	0.132143	0.0729259	0.205628	0.215201	0.116279	0.328894	0.27298	0.184793	0.17897	0.415404	0.272188	0.238818	0.23141	0.225629	0.336126	0.184717
G+D+GG+H	0.0817406	0.278091	0.132143	0.0735139	0.24186	0.215201	0.109481	0.328894	0.27298	0.184288	0.17897	0.415404	0.284798	0.212303	0.267642	0.225442	0.336126	0.184717
G+D+GD+GG+H	0.0806576	0.278091	0.132143	0.0742068	0.205628	0.215201	0.110672	0.328894	0.27298	0.182484	0.17897	0.382071	0.274102	0.212303	0.267642	0.225191	0.336126	0.184717
HBLUP	0.0933435	0.276504	0.13592	0.104066	0.238818	0.187348	0.136033	0.328894	0.237374	0.203902	0.208526	0.383658	0.297809	0.251829	0.23141	0.235008	0.268375	0.180672
rrBLUP	0.082529	0.278091	0.138961	0.0620487	0.205628	0.215201	0.107346	0.407945	0.246465	0.182453	0.154014	0.415404	0.280497	0.251829	0.23141	0.21861	0.336126	0.184717
RKHS	0.123236	0.317617	0.20404	0.044996	0.205628	0.212303	0.108268	0.335952	0.27298	0.183504	0.208526	0.415404	0.294605	0.251829	0.267642	0.208502	0.296601	0.211232
BayesA	0.064669	0.278091	0.138961	0.0512694	0.205628	0.17897	0.100962	0.368419	0.246465	0.180652	0.183571	0.382071	0.290185	0.314576	0.264744	0.197832	0.296601	0.184717
BayesB	0.111569	0.317617	0.172294	0.0722064	0.212303	0.215201	0.108257	0.368419	0.246465	0.176151	0.208526	0.382071	0.297676	0.278344	0.23141	0.191518	0.296601	0.211232
BayesC	0.108899	0.278091	0.172294	0.0812529	0.205628	0.215201	0.0983088	0.368419	0.206939	0.176528	0.154014	0.382071	0.286366	0.278344	0.230556	0.214887	0.296601	0.184717
BL	0.0918081	0.317617	0.138961	0.0124067	0.109404	0.215201	0.0883235	0.368419	0.306313	0.188773	0.172294	0.382071	0.293794	0.278344	0.23141	0.204976	0.296601	0.211232
BRR	0.0934144	0.317617	0.172294	0.0618729	0.205628	0.215201	0.110247	0.368419	0.206939	0.187335	0.17897	0.382071	0.307578	0.321634	0.23141	0.204904	0.296601	0.211232
Non-parametric
RF	0.176269	0.288176	0.225448	-0.11592	0.17897	0.151383	0.220254	0.451235	0.206939	0.158457	0.147339	0.276504	0.238946	0.288061	0.230556	0.154913	0.233711	0.145636
SVM	0.0952839	0.292662	0.175193	0.101474	0.274567	0.229772	0.0389865	0.378388	0.138961	0.0677572	0.117782	0.279798	0.309963	0.314576	0.230556	0.19873	0.232143	0.184717
SY, sugar yield ( Mg ha-1); TRS, theoretical recoverable sugar (kg Mg-1); CY, cane yield( Mg ha-1); NS, number of stalks (ha-1); SW, stem weight (kg); Fiber (%); PA, predictive ability; TCI, top coincidence index; BCI, bottom coincidece index.

## Sheet: Table S5
Table S5. Predictive ability of six cane and sugar yield traits in stage 2 plant cane crop under heavy soil (S2PH)
	SY			TRS			CY			NS			SW			Fiber
Model	PA	TCI	BCI	PA	TCI	BCI	PA	TCI	BCI	PA	TCI	BCI	PA	TCI	BCI	PA	TCI	BCI
G	0.113411	0.392186	0.114286	0.127056	0.269109	0.203175	0.0167282	0.392186	0.114286	-0.380256	0.114286	0.0571429	0.156261	0.237363	0.203175	-0.234333	0.146032	0.18022
G+D	0.11352	0.392186	0.114286	0.127056	0.292063	0.41514	0.0217421	0.41514	0.171429	-0.380256	0.203175	0.349206	0.155638	0.260317	0.0571429	-0.223826	0.269109	0.403175
G+D+GD	0.117314	0.303297	0.114286	0.127538	0.269109	0.203175	0.0207298	0.392186	0.114286	-0.380256	0.114286	0.0571429	0.156427	0.237363	0.203175	-0.230306	0.146032	0.18022
G+D+GG	0.112024	0.392186	0.114286	0.123989	0.269109	0.203175	0.0213586	0.392186	0.114286	-0.369458	0.114286	0.0571429	0.145364	0.237363	0.203175	-0.210254	0.146032	0.18022
G+D+GD+GG	0.119888	0.392186	0.114286	0.12226	0.269109	0.203175	0.0222022	0.392186	0.114286	-0.369512	0.114286	0.0571429	0.148842	0.237363	0.203175	-0.209172	0.146032	0.18022
G+H	0.126547	0.392186	0.114286	0.120918	0.269109	0.203175	0.0219932	0.392186	0.18022	-0.354685	0.114286	0.0571429	0.147124	0.303297	0.203175	-0.253203	0.146032	0.18022
G+D+H	0.124478	0.392186	0.114286	0.121548	0.269109	0.203175	0.0223254	0.392186	0.18022	-0.35508	0.114286	0.0571429	0.14664	0.303297	0.203175	-0.24302	0.146032	0.18022
G+D+GD+H	0.128691	0.303297	0.114286	0.121586	0.269109	0.203175	0.024338	0.392186	0.18022	-0.355117	0.114286	0.0571429	0.14464	0.303297	0.203175	-0.249788	0.146032	0.18022
G+D+GG+H	0.123363	0.392186	0.114286	0.121037	0.269109	0.203175	0.0211027	0.392186	0.18022	-0.341954	0.114286	0.0571429	0.135297	0.303297	0.203175	-0.247584	0.146032	0.18022
G+D+GD+GG+H	0.127373	0.392186	0.114286	0.120345	0.269109	0.203175	0.0251106	0.392186	0.18022	-0.343524	0.114286	0.0571429	0.139577	0.303297	0.203175	-0.238101	0.146032	0.18022
HBLUP	0.152311	0.392186	0.0571429	0.137676	0.269109	0.349206	0.0629262	0.303297	0.114286	-0.337603	0.114286	0.0571429	0.140307	0.237363	0.146032	-0.226728	0.146032	0.18022
rrBLUP	0.116129	0.392186	0.114286	0.132004	0.269109	0.203175	0.0145727	0.303297	0.114286	-0.376643	0.114286	0.0571429	0.162808	0.237363	0.203175	-0.22825	0.146032	0.18022
RKHS	0.0969345	0.303297	0.114286	0.114394	0.346032	0.234921	0.0117191	0.237363	0.114286	-0.321954	0.0571429	0.114286	0.158226	0.303297	0.114286	-0.158111	0.146032	0.18022
BayesA	0.125863	0.303297	0.114286	0.140844	0.403175	0.314286	-0.0226391	0.237363	0.18022	-0.335511	0.0571429	0.0571429	0.231101	0.303297	0.260317	-0.119166	0.146032	0.18022
BayesB	0.128589	0.392186	0.171429	0.118632	0.269109	0.371429	0.00913379	0.392186	0.114286	-0.34074	0.114286	0.0571429	0.225757	0.237363	0.203175	-0.177603	0.203175	0.18022
BayesC	0.118677	0.303297	0.114286	0.130238	0.288889	0.292063	-0.00172369	0.392186	0.114286	-0.342484	0.114286	0.114286	0.224682	0.237363	0.260317	-0.137932	0.203175	0.18022
BL	0.227193	0.392186	0.114286	0.105501	0.269109	0.203175	0.0440689	0.392186	0.114286	-0.195679	0.0571429	0.146032	0.184019	0.237363	0.18022	-0.177862	0.203175	0.18022
BRR	0.112815	0.303297	0.114286	0.12195	0.269109	0.203175	0.0455933	0.392186	0.18022	-0.378485	0.0571429	0.114286	0.23046	0.237363	0.203175	-0.209433	0.203175	0.18022
Non-parametric
RF	-0.0655719	0.392186	0.171429	0.111654	0.326252	0.349206	-0.0948964	0.18022	0.114286	-0.263775	0.203175	0.171429	-0.174921	0.171429	0.114286	-0.247471	0.203175	0.18022
SVM	0.127546	0.481074	0.0571429	0.0324245	0.203175	0.211966	-0.0991807	0.171429	0.18022	-0.3949	0.0571429	0.0571429	-0.00732994	0.392186	0.0571429	-0.20891	0.203175	0.18022
SY, sugar yield ( Mg ha-1); TRS, theoretical recoverable sugar (kg Mg-1); CY, cane yield( Mg ha-1); NS, number of stalks (ha-1); SW, stem weight (kg); Fiber (%); PA, predictive ability; TCI, top coincidence index; BCI, bottom coincidece index.

## Sheet: Table S6
Table S6. Predictive ability of six cane and sugar yield traits in stage 2 ratoon crop under light soil (S2RL)
	SY			TRS			CY			NS			SW			Fiber
	PA	TCI	BCI	PA	TCI	BCI	PA	TCI	BCI	PA	TCI	BCI	PA	TCI	BCI	PA	TCI	BCI
G	0.376944	0.423213	0.294883	0.322089	0.222221	0.306187	0.324992	0.408969	0.320085	0.22144	0.216617	0.286153	0.175615	0.291668	0.201855	0.209448	0.177778	0.31111
G+D	0.376954	0.423213	0.294883	0.323135	0.372228	0.22147	0.326756	0.391467	0.295994	0.223309	0.26977	0.246775	0.177177	0.215328	0.27663	0.209545	0.0609195	0.130611
G+D+GD	0.377618	0.423213	0.294883	0.322756	0.222221	0.328947	0.326473	0.408969	0.320085	0.223219	0.216617	0.286153	0.177469	0.291668	0.201855	0.21309	0.177778	0.31111
G+D+GG	0.377031	0.423213	0.294883	0.313516	0.222221	0.303991	0.327179	0.408969	0.320085	0.22375	0.216617	0.286153	0.175016	0.323414	0.179096	0.211622	0.177778	0.31111
G+D+GD+GG	0.377143	0.423213	0.294883	0.316879	0.222221	0.303991	0.326091	0.408969	0.320085	0.223746	0.216617	0.286153	0.174916	0.323414	0.179096	0.213319	0.177778	0.31111
G+H	0.325646	0.383688	0.215029	0.326958	0.222221	0.337933	0.259257	0.408969	0.31923	0.19274	0.18706	0.286153	0.170714	0.291668	0.179096	0.212658	0.177778	0.31111
G+D+H	0.32578	0.383688	0.183283	0.328126	0.222221	0.360693	0.259257	0.408969	0.31923	0.195885	0.218806	0.286153	0.169244	0.291668	0.208653	0.212603	0.177778	0.31111
G+D+GD+H	0.326126	0.383688	0.183283	0.327024	0.222221	0.328947	0.258467	0.408969	0.31923	0.195943	0.218806	0.286153	0.170426	0.291668	0.208653	0.217048	0.177778	0.332702
G+D+GG+H	0.325021	0.383688	0.183283	0.31574	0.222221	0.274435	0.258663	0.408969	0.31923	0.196007	0.218806	0.286153	0.17092	0.291668	0.179096	0.213989	0.177778	0.31111
G+D+GD+GG+H	0.325364	0.383688	0.183283	0.319181	0.222221	0.274435	0.258466	0.408969	0.31923	0.19557	0.218806	0.286153	0.0518381	0.173123	0.198293	0.217124	0.177778	0.332702
HBLUP	0.362186	0.322385	0.273291	0.340357	0.207581	0.337933	0.193489	0.379202	0.330658	0.217169	0.208653	0.286153	0.168216	0.291668	0.179096	0.192248	0.177778	0.280109
rrBLUP	0.346554	0.383688	0.273291	0.346047	0.222221	0.306187	0.311005	0.350635	0.320085	0.22149	0.216617	0.286153	0.165249	0.291668	0.231412	0.196975	0.18134	0.31111
RKHS	0.389951	0.423213	0.241545	0.319091	0.207581	0.328947	0.337737	0.441153	0.285897	0.234262	0.216617	0.263393	0.164808	0.321225	0.231412	0.214663	0.177778	0.284595
BayesA	0.392601	0.423213	0.294883	0.322968	0.185989	0.272245	0.310351	0.441153	0.317643	0.218631	0.216617	0.286153	0.167246	0.352971	0.201855	0.209755	0.153754	0.281553
BayesB	0.380827	0.391467	0.294883	0.314695	0.222221	0.303991	0.317617	0.409407	0.317643	0.231076	0.238209	0.286153	0.176731	0.323414	0.231412	0.209162	0.177778	0.284595
BayesC	0.391144	0.423213	0.294883	0.328345	0.222221	0.272245	0.311797	0.441153	0.351831	0.221372	0.216617	0.263393	0.159025	0.296269	0.231412	0.212449	0.177778	0.284595
BL	0.351879	0.383688	0.241545	0.303787	0.180242	0.269955	0.309882	0.377223	0.317643	0.199925	0.162105	0.286153	0.135626	0.291668	0.120807	0.213225	0.177778	0.31111
BRR	0.385038	0.393657	0.294883	0.312442	0.2714	0.29939	0.311843	0.441153	0.285897	0.231698	0.216617	0.286153	0.190852	0.291668	0.231412	0.226138	0.177778	0.31111
Non-parametric
RF	0.324324	0.403974	0.259381	0.36993	0.184019	0.392018	0.340456	0.400454	0.355462	0.213426	0.216617	0.233837	0.159082	0.343517	0.208653	0.145229	0.25845	0.145636
SVM	0.30299	0.328947	0.328216	0.249257	0.206251	0.324461	0.28579	0.378861	0.301701	0.19845	0.259639	0.235807	0.116338	0.361192	0.126554	0.221585	0.18134	0.332702
SY, sugar yield (Mg ha-1); TRS, theoretical recoverable sugar (kg Mg-1); CY, cane yield( Mg ha-1); NS, number of stalks (ha-1); SW, stem weight (kg); Fiber (%); PA, predictive ability; TCI, top coincidence index; BCI, bottom coincidece index.

## Sheet: Table S7
Table S7. Predictive ability of six cane and sugar yield traits in stage 2 ratoon under heavy soil (S2RH)
	SY			TRS			CY			NS			SW			Fiber
Model	PA	TCI	BCI	PA	TCI	BCI	PA	TCI	BCI	PA	TCI	BCI	PA	TCI	BCI	PA	TCI	BCI
G	0.359385	0.321396	0.392186	0.0758119	0.228571	0.18022	0.325906	0.146032	0.526252	0.257459	0.171429	0.260317	-0.0352608	0.213534	0.294505	0.24308	0.422325	0.488259
G+D	0.357964	0.321396	0.345402	0.0788017	0.228571	0.18022	0.321287	0.146032	0.449328	0.262499	0.171429	0.260317	-0.031425	0.171429	0.294505	0.233091	0.422325	0.545402
G+D+GD	0.356484	0.321396	0.345402	0.0757252	0.228571	0.18022	0.313975	0.0888889	0.479468	0.261914	0.171429	0.260317	-0.0320564	0.171429	0.294505	0.231741	0.422325	0.545402
G+D+GG	0.334823	0.321396	0.345402	0.0764802	0.228571	0.18022	0.302139	0.146032	0.336611	0.256988	0.228571	0.326252	-0.0442187	0.171429	0.294505	0.232928	0.422325	0.545402
G+D+GD+GG	0.33517	0.321396	0.345402	0.0854453	0.228571	0.246154	0.296257	0.146032	0.336611	0.255001	0.228571	0.326252	-0.0441947	0.171429	0.294505	0.22839	0.422325	0.545402
G+H	0.369741	0.38733	0.45812	0.0875387	0.294505	0.18022	0.335666	0.203175	0.526252	0.272392	0.171429	0.260317	-0.0298408	0.213534	0.294505	0.245536	0.422325	0.488259
G+D+H	0.367426	0.321396	0.45812	0.0840314	0.294505	0.18022	0.332165	0.203175	0.526252	0.279326	0.171429	0.260317	-0.0258431	0.171429	0.294505	0.236873	0.345402	0.545402
G+D+GD+H	0.365923	0.321396	0.411336	0.083431	0.294505	0.18022	0.325038	0.146032	0.479468	0.274578	0.171429	0.260317	-0.0278768	0.213534	0.294505	0.237084	0.345402	0.545402
G+D+GG+H	0.339002	0.321396	0.411336	0.0818416	0.294505	0.18022	0.314662	0.146032	0.336611	0.269641	0.171429	0.326252	-0.0287918	0.213534	0.294505	0.243214	0.422325	0.545402
G+D+GD+GG+H	0.348	0.38733	0.411336	0.085888	0.294505	0.18022	0.312987	0.146032	0.336611	0.266735	0.171429	0.326252	-0.0280822	0.213534	0.294505	0.230023	0.345402	0.592186
HBLUP	0.373557	0.321396	0.345402	0.0889577	0.228571	0.18022	0.341325	0.255462	0.402545	0.252655	0.171429	0.213534	-0.0122898	0.237363	0.36044	0.241545	0.422325	0.422325
rrBLUP	0.360396	0.321396	0.392186	0.0762285	0.228571	0.18022	0.325083	0.198319	0.526252	0.258341	0.171429	0.260317	-0.036913	0.213534	0.294505	0.246648	0.422325	0.488259
RKHS	0.359492	0.335043	0.392186	0.158452	0.36044	0.303297	0.313956	0.203175	0.402545	0.245734	0.228571	0.213534	-0.0238374	0.270677	0.294505	0.213199	0.345402	0.392186
BayesA	0.355851	0.321396	0.392186	0.0979567	0.237363	0.237363	0.298279	0.141176	0.383394	0.255419	0.171429	0.213534	-0.0508273	0.171429	0.237363	0.190885	0.345402	0.402545
BayesB	0.360856	0.321396	0.392186	0.108675	0.228571	0.246154	0.301457	0.141176	0.479468	0.252159	0.228571	0.203175	-0.0305856	0.228571	0.294505	0.199807	0.345402	0.449328
BayesC	0.35821	0.269109	0.392186	0.113729	0.294505	0.18022	0.298747	0.198319	0.402545	0.262321	0.228571	0.222325	-0.0183836	0.171429	0.294505	0.214585	0.345402	0.422325
BL	0.235954	0.222325	0.345402	0.100197	0.294505	0.18022	0.246216	0.0888889	0.383394	-0.0640944	0.123077	0.156391	-0.085912	0.156391	0.228571	0.228472	0.422325	0.279468
BRR	0.388303	0.321396	0.345402	0.111147	0.36044	0.246154	0.290085	0.0888889	0.460317	0.262406	0.171429	0.213534	-0.0353748	0.270677	0.303297	0.217559	0.345402	0.345402
Non-paramteric
RF	0.350215	0.326252	0.469109	0.109249	0.31746	0.345402	0.335171	0.18022	0.449328	0.0820798	0.171429	0.171429	0.0152421	0.171429	0.279468	0.141751	0.402545	0.279468
SVM	0.339861	0.269109	0.469109	-0.0680633	0.114286	0.18022	0.346568	0.0992481	0.326252	0.206768	0.303297	0.336611	0.0229418	0.228571	0.294505	0.251095	0.402545	0.279468
SY, sugar yield (Mg ha-1); TRS, theoretical recoverable sugar (kg Mg-1); CY, cane yield( Mg ha-1); NS, number of stalks (ha-1); SW, stem weight (kg); Fiber (%); PA, predictive ability; TCI, top coincidence index; BCI, bottom coincidece index.

## Sheet: Table S8
Table S8. Predictive ability of six cane and sugar yield traits in stage 3 plant cane under light soil (S3PL)
	SY			TRS			CY			NS			SW			Fiber
Model	PA	TCI	BCI	PA	TCI	BCI	PA	TCI	BCI	PA	TCI	BCI	PA	TCI	BCI	PA	TCI	BCI
G	0.379394	0.316183	0.324715	0.267003	0.294546	0.355997	0.355271	0.338942	0.402362	0.273656	0.301983	0.246517	0.276008	0.338919	0.203411	0.0181384	0.0655163	0.268229
G+D	0.385078	0.316183	0.359929	0.265252	0.242884	0.303123	0.361238	0.366172	0.389458	0.274743	0.187445	0.269277	0.273808	0.266786	0.230866	0.0181384	0.280945	0.172807
G+D+GD	0.386985	0.316183	0.359929	0.267055	0.294546	0.355997	0.361209	0.364339	0.376965	0.274844	0.301983	0.246517	0.276111	0.338919	0.203411	0.0181387	0.0655163	0.268229
G+D+GG	0.408997	0.316183	0.359929	0.274741	0.321061	0.373252	0.360131	0.388363	0.399725	0.274783	0.301983	0.246517	0.271381	0.338919	0.203411	0.0212524	0.0655163	0.268229
G+D+GD+GG	0.387431	0.316183	0.359929	0.278454	0.337653	0.391211	0.361328	0.364339	0.376965	0.274741	0.301983	0.246517	0.271689	0.338919	0.203411	0.0212294	0.0655163	0.268229
G+H	0.380577	0.316183	0.324715	0.266923	0.294546	0.355997	0.359281	0.332878	0.425121	0.275295	0.301983	0.246517	0.273006	0.338919	0.203411	0.0201263	0.0655163	0.268229
G+D+H	0.386437	0.316183	0.359929	0.265119	0.294546	0.355997	0.365633	0.332878	0.402362	0.276567	0.301983	0.263108	0.272502	0.338919	0.203411	0.020492	0.0655163	0.268229
G+D+GD+H	0.38826	0.316183	0.359929	0.266754	0.294546	0.355997	0.365612	0.332878	0.402362	0.27664	0.301983	0.263108	0.2738	0.338919	0.203411	0.0206753	0.0655163	0.268229
G+D+GG+H	0.415739	0.316183	0.333414	0.26512	0.294546	0.373252	0.365183	0.356902	0.425121	0.276696	0.301983	0.263108	0.268567	0.338919	0.203411	0.0229983	0.0871088	0.268229
G+D+GD+GG+H	0.39092	0.316183	0.359929	0.276469	0.337653	0.391211	0.374175	0.356902	0.402362	0.276578	0.301983	0.263108	0.269378	0.322328	0.220002	0.0229751	0.0871088	0.268229
HBLUP	0.381937	0.316183	0.333414	0.268547	0.305561	0.335118	0.362679	0.396891	0.402362	0.26951	0.289131	0.200048	0.194263	0.245567	0.187445	0.0327518	0.0655163	0.216424
rrBLUP	0.378651	0.316183	0.324715	0.267017	0.294546	0.355997	0.354604	0.338942	0.402362	0.273692	0.301983	0.246517	0.273692	0.301983	0.246517	-0.0176696	0.0655163	0.268229
RKHS	0.400718	0.334142	0.333414	0.269854	0.321061	0.391211	0.384283	0.380926	0.443081	0.277515	0.333322	0.263108	0.282147	0.338919	0.220002	-0.0450262	0.0717349	0.239211
BayesA	0.39858	0.316183	0.34197	0.276424	0.321061	0.373252	0.372312	0.338942	0.425121	0.267774	0.317357	0.268109	0.277295	0.362943	0.203411	-0.0762483	0.103074	0.2182
BayesB	0.401176	0.316183	0.316159	0.276021	0.321061	0.333237	0.376708	0.406322	0.443081	0.271191	0.317357	0.213961	0.29065	0.365434	0.203411	-0.048373	0.0871088	0.25027
BayesC	0.402721	0.316183	0.34197	0.266692	0.321061	0.350492	0.370747	0.338942	0.443081	0.270793	0.333322	0.263108	0.283664	0.338919	0.220002	-0.0426498	0.0860291	0.212695
BL	0.384935	0.316183	0.36473	0.271554	0.337653	0.355997	0.377115	0.338942	0.436391	0.28718	0.358719	0.285364	0.290929	0.365434	0.203411	-0.0483235	0.0706553	0.211422
BRR	0.398947	0.316183	0.34197	0.268912	0.321061	0.333237	0.384607	0.356902	0.420321	0.287065	0.333322	0.284701	0.267804	0.365434	0.203411	-0.0434921	0.0871088	0.235455
Non-parametric
RF	0.393315	0.22751	0.327147	0.248037	0.309892	0.319095	0.33604	0.294744	0.324715	0.298496	0.365879	0.200779	0.229986	0.341035	0.263108	-0.0503046	0.169284	0.235553
SVM	0.389105	0.265644	0.30777	0.298525	0.269277	0.28037	0.368091	0.344165	0.268444	0.29779	0.325889	0.21608	0.239132	0.290869	0.225003	0.0234161	0.224925	0.221292
SY, sugar yield (Mg ha-1); TRS, theoretical recoverable sugar (kg Mg-1); CY, cane yield( Mg ha-1); NS, number of stalks (ha-1); SW, stem weight (kg); Fiber (%); PA, predictive ability; TCI, top coincidence index; BCI, bottom coincidece index.

## Sheet: Table S9
Table S9. Predictive ability of six cane and sugar yield traits in stage 3 plant cane under heavy soil (S3PH)
	SY			TRS			CY			NS			SW			Fiber
Model	PA	TCI	BCI	PA	TCI	BCI	PA	TCI	BCI	PA	TCI	BCI	PA	TCI	BCI	PA	TCI	BCI
G	0.353552	0.43611	0.19284	0.289399	0.190706	0.411965	0.272736	0.358227	0.203387	0.136368	0.192205	0.321312	0.298154	0.352096	0.272	0.166945	0.149318	0.270962
G+D	0.35089	0.43611	0.19284	0.2923	0.297298	0.190439	0.274858	0.356526	0.230341	0.132534	0.280043	0.210213	0.299325	0.339118	0.245156	0.16692	0.179444	0.13515
G+D+GD	0.350272	0.406003	0.19284	0.292379	0.190706	0.411965	0.275975	0.358227	0.230973	0.136619	0.173704	0.304305	0.300664	0.352096	0.272	0.16662	0.149318	0.270962
G+D+GG	0.351948	0.43611	0.19284	0.292378	0.190706	0.411965	0.278629	0.358227	0.248704	0.133478	0.173704	0.304305	0.300511	0.352096	0.272	0.166944	0.149318	0.270962
G+D+GD+GG	0.347692	0.374257	0.19284	0.292357	0.190706	0.411965	0.278772	0.358227	0.26353	0.136099	0.173704	0.304305	0.299634	0.352096	0.272	0.166227	0.149318	0.270962
G+H	0.35481	0.43611	0.221065	0.289906	0.16312	0.411965	0.267088	0.330001	0.203387	0.129833	0.15833	0.321312	0.302648	0.328072	0.272	0.159256	0.172656	0.237014
G+D+H	0.352369	0.43611	0.221065	0.292332	0.190706	0.411965	0.265604	0.330001	0.176872	0.129614	0.173704	0.321312	0.303651	0.328072	0.272	0.158951	0.172656	0.237014
G+D+GD+H	0.35219	0.43611	0.221065	0.292336	0.190706	0.411965	0.277192	0.330001	0.203387	0.128379	0.15833	0.291755	0.305383	0.328072	0.272	0.158931	0.172656	0.237014
G+D+GG+H	0.352531	0.43611	0.221065	0.292535	0.190706	0.411965	0.26631	0.330001	0.192837	0.127735	0.15833	0.321312	0.30496	0.328072	0.254269	0.159018	0.172656	0.237014
G+D+GD+GG+H	0.349557	0.43611	0.221065	0.292506	0.190706	0.411965	0.274861	0.330001	0.219352	0.130053	0.15833	0.291755	0.305408	0.328072	0.272	0.159289	0.172656	0.237014
HBLUP	0.395972	0.460134	0.253735	0.302583	0.187348	0.477114	0.339974	0.401373	0.288057	0.203864	0.233895	0.22722	0.290646	0.346031	0.220423	0.134492	0.178874	0.246938
rrBLUP	0.370989	0.43611	0.19284	0.28951	0.190706	0.411965	0.272137	0.358227	0.203387	0.134613	0.192205	0.321312	0.298657	0.352096	0.272	0.166948	0.149318	0.270962
RKHS	0.343321	0.374257	0.23333	0.283481	0.147746	0.411965	0.286739	0.358227	0.235943	0.167185	0.140599	0.304305	0.304731	0.352096	0.254745	0.176945	0.124362	0.269844
BayesA	0.357539	0.43611	0.23333	0.287023	0.206671	0.430672	0.272489	0.358227	0.203387	0.176385	0.192205	0.321312	0.301038	0.352096	0.220423	0.151921	0.118144	0.219492
BayesB	0.360548	0.406003	0.21057	0.293092	0.236228	0.430466	0.278854	0.358227	0.264669	0.186553	0.176831	0.293086	0.299678	0.328072	0.238154	0.165603	0.124362	0.286435
BayesC	0.35801	0.386405	0.238796	0.289957	0.206671	0.430672	0.302161	0.361747	0.170077	0.156088	0.154072	0.304305	0.301693	0.328072	0.238154	0.191696	0.201039	0.244447
BL	0.353578	0.430027	0.230973	0.270286	0.206671	0.458898	0.274514	0.330001	0.264669	0.177807	0.162016	0.276079	0.294941	0.328072	0.238154	0.193428	0.0924705	0.26148
BRR	0.353391	0.404364	0.19284	0.283359	0.206671	0.407707	0.278317	0.358227	0.231613	0.15095	0.13557	0.293086	0.289429	0.352096	0.284301	0.176021	0.1477	0.269844
Non-parametric
RF	0.398455	0.398823	0.229931	0.347977	0.286212	0.36269	0.318813	0.38055	0.254997	0.274883	0.341037	0.265888	0.288499	0.366453	0.184055	0.132012	0.194602	0.118144
SVM	0.334508	0.346031	0.271466	0.314165	0.214323	0.289566	0.252839	0.378754	0.270135	0.157029	0.291638	0.281546	0.303221	0.352096	0.254745	0.132276	0.16299	0.197248
SY, sugar yield (Mg ha-1); TRS, theoretical recoverable sugar (kg Mg-1); CY, cane yield( Mg ha-1); NS, number of stalks (ha-1); SW, stem weight (kg); Fiber (%); PA, predictive ability; TCI, top coincidence index; BCI, bottom coincidece index.

## Sheet: Table S10
Table S10. Predictive ability of six cane and sugar yield traits in stage 3 ratoon under light soil (S3RL)
	SY			TRS			CY			NS			SW			Fiber
	PA	TCI	BCI	PA	TCI	BCI	PA	TCI	BCI	PA	TCI	BCI	PA	TCI	BCI	PA	TCI	BCI
G	0.318015	0.393202	0.210256	0.443115	0.392918	0.323764	0.181764	0.288992	0.170321	-0.19287	0.109019	0.0205128	0.220898	0.405797	0.116475	0.128329	0.20814	0.284239
G+D	0.315819	0.393202	0.210256	0.440969	0.325224	0.364749	0.178914	0.398539	0.237843	-0.192871	0.165915	0.155341	0.219241	0.511096	0.199878	0.120697	0.187229	0.0814324
G+D+GD	0.322577	0.393202	0.210256	0.441773	0.392918	0.301005	0.17776	0.288992	0.170321	-0.19287	0.109019	0.0205128	0.221649	0.405797	0.116475	0.120921	0.237697	0.252492
G+D+GG	0.322708	0.393202	0.210256	0.446568	0.392918	0.323764	0.181484	0.288992	0.138575	-0.197224	0.109019	0	0.200264	0.369565	0.136988	0.116818	0.20814	0.284239
G+D+GD+GG	0.308387	0.393202	0.210256	0.442431	0.392918	0.323764	0.181045	0.288992	0.138575	-0.197442	0.109019	0	0.200517	0.369565	0.136988	0.117722	0.20814	0.284239
G+H	0.317337	0.393202	0.210256	0.430159	0.42915	0.301005	0.169859	0.320738	0.138575	-0.215148	0.130611	0.0421053	0.224887	0.405797	0.136988	0.120935	0.201465	0.261479
G+D+H	0.315219	0.393202	0.210256	0.427478	0.403753	0.301005	0.169126	0.320738	0.138575	-0.215149	0.130611	0.0421053	0.223985	0.405797	0.116475	0.113585	0.223058	0.2123
G+D+GD+H	0.32141	0.393202	0.210256	0.430499	0.403753	0.301005	0.167912	0.288992	0.138575	-0.215147	0.130611	0.0421053	0.225593	0.405797	0.116475	0.113581	0.223058	0.2123
G+D+GG+H	0.317623	0.393202	0.237843	0.431953	0.403753	0.279412	0.177615	0.288992	0.138575	-0.218222	0.130611	0.048099	0.211403	0.405797	0.15858	0.102213	0.223058	0.2123
G+D+GD+GG+H	0.317981	0.393202	0.210256	0.444319	0.42915	0.323764	0.169512	0.320738	0.138575	-0.218214	0.130611	0.048099	0.213092	0.405797	0.15858	0.10157	0.223058	0.2123
HBLUP	0.338468	0.415961	0	0.2265	0.42915	0.316042	0.0953208	0.325224	0.291036	-0.184879	0.171909	0.109019	0.234749	0.405797	0.116475	0.1183	0.237697	0.284239
rrBLUP	0.318097	0.393202	0.210256	0.443027	0.392918	0.323764	0.181439	0.288992	0.170321	-0.19287	0.109019	0.0205128	0.219328	0.405797	0.116475	0.128651	0.20814	0.284239
RKHS	0.323086	0.393202	0.246488	0.457152	0.367521	0.330561	0.187252	0.288992	0.170321	-0.239068	0.105242	0.0333333	0.225236	0.405797	0.116475	0.147714	0.20814	0.189602
BayesA	0.316752	0.393202	0.246488	0.445816	0.392918	0.301005	0.183399	0.343497	0.138575	-0.214598	0.116475	0.0333333	0.238555	0.445323	0.149808	0.139008	0.298815	0.229733
BayesB	0.328605	0.393202	0.237843	0.447112	0.367521	0.323764	0.177873	0.311751	0.138575	-0.185573	0.138575	0.0538462	0.230955	0.445323	0.116475	0.140222	0.292018	0.1964
BayesC	0.322326	0.393202	0.210256	0.444045	0.367521	0.301005	0.171216	0.254804	0.170321	-0.198846	0.105242	0.0538462	0.23058	0.409091	0.116475	0.160375	0.298815	0.25929
BL	0.278895	0.430125	0.176068	0.444316	0.326984	0.321575	0.142486	0.277563	0.138575	-0.184037	0.15858	0.0205128	0.227356	0.405797	0.149808	0.0936556	0.273929	0.1964
BRR	0.310238	0.393202	0.210256	0.441738	0.392918	0.330561	0.171681	0.311751	0.138575	-0.218433	0.0847291	0.0538462	0.236351	0.405797	0.0847291	0.140467	0.20814	0.252492
Non-paramtetric
RF	0.269757	0.335047	0	0.426231	0.403753	0.261479	0.130683	0.250905	0.109019	-0.222366	0.0885057	0.0205128	0.176462	0.396611	0.18134	-0.0252248	0.163944	0.247666
SVM	0.308419	0.385067	0	0.406074	0.367521	0.301005	0.0681738	0.284239	0.110989	-0.0250332	0.237656	0.159118	0.178113	0.374051	0.105242	0.0902458	0.229733	0.337819
SY, sugar yield (Mg ha-1); TRS, theoretical recoverable sugar (kg Mg-1); CY, cane yield( Mg ha-1); NS, number of stalks (ha-1); SW, stem weight (kg); Fiber (%); PA, predictive ability; TCI, top coincidence index; BCI, bottom coincidece index.

[truncated: 23 more sheets: Table S11, Table S12, Table S13, Table S14, Table S15, Table S16, Table S17, Table S18, Table S19, Table S20, Table S21, Table S22, Table S23, Table S24, Table S25, Table S26, Table S27, Table S28, Table S29, Table S30 …]
